# Supplementary material for: ATGL is a biosynthetic enzyme for fatty acid esters of hydroxy fatty acids
Source: Nature. 2022 Jun 8;606(7916):968–75. doi: 10.1038/s41586-022-04787-x (PMC9242854; doi:10.1038/s41586-022-04787-x)
Supplement: Supplementary file 3 — Source Data Fig. 3 [file 41586_2022_4787_MOESM3_ESM.xlsx]

## Sheet: 3H
3-H
	SQ						BAT						Liv.						Serum						PG
FL/FL	56.2749	119.64	97.0281	129.749	133.459	184.409	261.478	171.891	133.101	166.334	191.707	268.998	66.9593	65.9101	50.2308	52.8415	65.6221	47.9937	3.25854	2.73652	6.35126		6.22152	3.23409	52.7796	76.7343	126.749	277.136	230.648	166.763
AT-ATGL KO	20.3264	10.87	38.8143	14.4197	39.9585	36.872	31.9029	2.49023	5.86048	13.2841	8.07257	4.70883	29.3009	27.7264	52.6623	37.0459	36.5646	55.9495	1.04416	1.45887	1.65153	1.28672	1.25632		66.3553	25.2802	16.1299	15.5368	30.3152	27.9114
T-test	0.000440146						9.07081e-06												0.00536774						0.00650083

## Sheet: 3I
3I
	Fl/FL						AT-ATGL KO						T-Test
-9	38.3556	48.1903	47.7169	67.9156	61.6495	97.597	16.3221	7.86687	26.384	10.7748	34.5881	30.2393	0.00238757
-10	10.0545	56.5086	20.462	29.5033	33.3287	31.3392	1.52355	1.38127	3.28315	1.50706	2.01446	2.80187	0.00127129
-11	2.0409	4.57631	8.84147	13.9128	12.5337	32.1813				0.492783	1.21226	1.05617	0.117777
-12/13	5.82394	10.3645	20.0078	18.4171	25.9472	23.2918	2.48075	1.62183	9.14713	1.64504	2.14371	2.77465	0.00196762

## Sheet: 3J
3J
	Fl/FL						AT-ATGL KO						T-Test
-9	26.8614	45.9199	63.9886	231.158	157.616	118.176	63.6691	21.917	12.5535	10.7556	26.6247	23.9354	0.0329381
-10	14.8364	22.4302	26.1509	30.3727	40.7884	22.1144	1.21234	1.83313	1.58298	1.82398	1.66971	2.40811	5.05621e-05
-11	4.94186	5.77501	19.686	9.43012	14.962	13.8713
-12/13	6.13994	2.60918	16.9241	6.17483	17.2817	12.6013	1.47384	1.53011	1.99344	2.95726	2.02081	1.5679	0.00803785

## Sheet: 3K
3K
	Fl/FL						AT-ATGL KO						T-Test
-9	116.808	87.509	65.145	69.2573	97.35	159.348	28.7587	0.961386	2.08749	9.06113	5.20502	0.808078	0.000113053
-10	59.9102	53.6607	30.3948	71.1532	46.428	40.7265	1.0639	1.52885	1.57818	1.61971	0.870403	1.72375	8.41453e-06
-11	24.8683	12.8775	12.6151	10.2436	18.6947	36.2707
-12/13	59.8913	17.8436	24.9459	15.6795	29.2343	32.6531	2.08033		2.19481	2.60323	1.99715	2.177	0.00388033

## Sheet: 3L
3L
	FL/FL						AT-ATGL KO
-9	18.7924	4.56543	3.44136	1.81269	1.41662	4.7555	2.41739	3.33657	3.29205	1.7796	1.97287	1.60418
-10	16.8708	23.3607	14.5625	17.4842	17.1822	17.903	7.69562	9.62776	15.9208	11.3036	11.3419	22.7151
-12/13	31.2961	37.984	32.2269	33.5446	47.0233	25.3352	19.1879	14.7621	33.4494	23.9628	23.2498	31.6302

## Sheet: 3m
3m
	WT					AT-ATGL KO					T-Test
9-	2.58698	2.01155	5.3311	5.97096	2.9402	0.857745	1.19133	1.38842	1.06675	1.07113	0.0102173
-10	0.266895	0.392844	0.338738	0.0984425	0.101651	0.0593452	0.120406	0.119618	0.0758669	0.0601381	0.0391249
-12/13	0.404656	0.332126	0.681428	0.152115	0.19224	0.127072	0.147137	0.143497	0.144101	0.125055	0.0518246

## Sheet: 3n
3n
	Liver						PG						SQ
FL/Fl	448.3	501.5	455	388.6	418.2	358.2	609.6	936.6	1347.4	1076	2997.7	908.1	1923.8	957.8	2315.4	4235.1	5079.6	1747.5
AT-ATGL KO	415.4	504.8	541.5		394.8	335.5	109.6	125.3	130	109.2	164.7	152.1	395.4	96.1	255	140.9	176.9	254.3
T-test	0.810628						0.00720782						0.00339045

## Sheet: 3O
3O
	Fl/FL						AT-ATGL KO						T-Test
-9	506.3	329.1	633.6	1175.4	1406.6	510	65.1	30.6	49.3	28.5	33.3	35.4	0.00211063
-10	630.9	264.4	629	1155.4	1574.3	427.6	90.3	23	72.9	33.6	45.2	55.4	0.00469556
-11	345.1	109.5	463.5	835	976.1	280.6	19.8	4.9	23.3	12.1	16.1	19.4	0.00536537
-12/13	441.5	254.9	589.4	1069.4	1122.7	529.2	220.1	37.6	109.5	66.8	82.3	144.1	0.00332118

## Sheet: 3P
3P
	Fl/FL						AT-ATGL KO						T-Test
-9	227.3	402	393	304.4	787.2	255	35.5	29.1	16.6	16.5	14.2	10.8	0.00119432
-10	207.9	258.8	365.2	355.2	1210.1	272.3	32.4	37	53.2	28.2	44.1	33.1	0.0253826
-11	56.2	68.9	212.1	92.9	204.8	94
-12/13	118.2	206.9	377	323.6	795.6	286.9	38.8	55.3	63.7	69.1	112	114.8	0.0175715

## Sheet: 3Q
3Q
	Fl/FL						AT-ATGL KO						T-Test
-9	20.9	18.4	14.8	21	16.4	19.6	20.6	13.8	18.8		16.5	15	0.347099
-10	94	68.7	48.3	58.5	49.3	54	53.6	48.4	54.2		34.3	52.4	0.144877
-11	8.9	8.6	6.2	8.7	6.8	7	6.6	6.8	9		6.6	5.2
-12/13	324.6	405.8	385.7	300.4	345.7	277.6	334.6	435.8	459.5		337.4	262.9	0.525204

[truncated: 5 more sheets: 3R, 3S, 3t, 3u, 3v]
