# Supplementary material for: ATGL is a biosynthetic enzyme for fatty acid esters of hydroxy fatty acids
Source: Nature. 2022 Jun 8;606(7916):968–75. doi: 10.1038/s41586-022-04787-x (PMC9242854; doi:10.1038/s41586-022-04787-x)
Supplement: Supplementary file 4 — Source Data Extended Data Fig. 5 [file 41586_2022_4787_MOESM4_ESM.xlsx]

## Sheet: 5a
5a
	FL/FL	AT-ATGL KO
	2.61891	2.08812
	2.63966	1.55824
	7.41985	0.9263
	26.3058	1.44969
	39.2033	7.36685
	7.93056	2.44196
t-test	0.0880996

## Sheet: 5b
5b
	FL/FL	AT-AGLKO
	0.0484518	0.0233059
	0.0419447	0.011876
	0.0473043

## Sheet: 5c
	Fl/FL						AT-ATGL KO						ttest
-9	19.0699	45.6405	46.5949	63.7518	77.7115	79.3123	5.45491	4.07225	3.58777	4.11796	5.06602	7.22057	0.000312396
-10	7.01303	14.462	13.9187	20.1998	22.9113	22.6582	1.12098	1.4445	1.41029	1.6173	1.67901	2.23078	0.000129322
-11	2.01833	3.83303	6.60194	6.4593	9.31336	11.3545
-12/13	2.46781	5.15556	9.638	10.131	14.2885	18.0397			0.924091	0.930326	1.19483	1.28611	0.0160694

## Sheet: 5d
5d
	Fl/FL						AT-ATGL KO						ttest
-9	17.0248	34.2446	43.2669	46.5873	47.9377	34.7116	3.18156	2.30589	2.08536	3.32191	3.83244	3.95022	2.72731e-05
-10	8.01132	17.2044	18.3733	19.0125	32.7277	17.5845	1.45192	1.12362	1.07068	1.07425	1.22729	1.69783	0.000295125
-11	4.42045	3.5659	9.30666	6.1439	10.0068	8.157
-12/13	4.5964	2.1377	18.7943	4.04072	11.5133	10.0116	0.636493	0.765055	1.14464	1.3212	2.65142	0.887928	0.0172173

## Sheet: 5e
5e
	Fl/FL						AT-ATGL KO						ttest
-9	215.916	94.4034	83.1085	75.597	129.494	186.45	4.799	0.797916	1.32971	1.52856	1.59115	1.8144	0.00029599
-10	42.4267	46.2854	23.8646	22.1194	34.863	33.5972	1.19375	0.366854	1.0065	0.856695	1.13012	1.10018	8.14196e-06
-11	20.8072	11.9381	12.9027	8.54584	18.3403	21.5617
-12/13	23.9536	11.6075	12.6667	6.57173	19.1572	21.7432	0.887118			0.79524	0.908038	1.0663	0.0023267

## Sheet: 5f
5f
	FL/FL						AT-ATGL KO						ttest
-9	0.973664	2.12483	0.447734	0.414295	0.654894	0.431264	0.425109	0.36664	0.545698	0.362987	0.31019	1.15507	0.321469
-10	3.82357	4.55577	2.56977	2.988	2.44518	2.14815	1.63806	2.12005	2.8373	2.87295	2.18546	7.49356	0.916718
-12/13	3.68496	3.45647	2.66105	4.28341	3.53763	3.84737	2.62475	2.11659	3.93872	5.37601	3.77257	5.71915	0.592305

## Sheet: 5g
5g
	SQ						BAT						Liver						PG
FL/FL	30.5691	69.091	76.7536	100.542	124.225	131.365	303.103	164.234	132.543	112.834	201.855	263.352	8.73	11.1395	5.97902	7.95807	6.98047	6.76763	34.0529	57.1525	89.7412	75.7845	102.186	70.4647
AT-ATGL KO	6.57589	5.51675	5.92215	6.66559	7.93985	10.7375	6.87986	1.16477	2.33621	3.1805	3.62931	3.98087	4.82874	4.53311	7.38452	8.69829	6.48163	14.6052	5.26998	4.19457	4.30068	5.71735	7.71116	6.53597
ttest	0.000356491						8.80283e-05						0.921544						5.40308e-05

## Sheet: 5h
5h
	SQ						BAT						Liver						PG
Fl/FL	11.6552	22.709	30.1148	60.3317	43.9727	55.984	100.385	60.6509	38.8806	58.4446	55.0155	82.3335	5.83942	12.2533	3.89818	5.86534	4.61437	4.38197	13.4959	31.08	38.0002	32.7558	39.7203	46.5541
AT-ATGL KO	1.52424	1.09157	3.92166	1.31579	1.40076	2.06658	2.44123	1.0072	0.958777	1.53915	1.02503	1.51589	5.97005	3.76272	4.57266	4.34287	4.04279	7.60358	2.14817	1.22542	0.875731	1.59092	2.92045	1.39315
ttest	0.00109442						2.83511e-05						0.45287						4.1125e-05

## Sheet: 5i
5i
	Fl/FL						AT-ATGL KO						ttest
-9	491.9	744.3	582.2	1061.1	1233.4	440.4	98.4	46.5	39	22.7	24	45.1	0.00030485
-10	415.2	277.4	420.1	762.2	1114	270.3	44.4	26.6	45.9	18.6	20.6	31.2	0.00361729
-11	117.8	55.8	138.5	258.4	296.5	104.6
-12/13	617.2	254.4	981.4	1600.7	1604.2	506.4	103.3	19.2	100.5	32.8	60.3	110.9	0.00444299

## Sheet: 5j
5j
	Fl/FL						AT-ATGL KO						ttest
-9	333.4	901.3	672.1	729.3	2098.5	388.5	67.4	72.7	73.5	70.5	63.8	65.9	0.0139146
-10	261.3	325.3	223.9	224.2	776.2	178.2	43.3	55.3	50.8	32.3	48.5	48.3	0.0107742
-11	25.4	43.7	85.9	62.7	172	44.7
-12/13	120.9	155.1	465.6	222.6	544.7	223.1	26.2	50.2	34.5	54.5	91.6	148.1	0.0130979

[truncated: 4 more sheets: 5k, 5l, 5m, 5n]
