# Supplementary material for: ATGL is a biosynthetic enzyme for fatty acid esters of hydroxy fatty acids
Source: Nature. 2022 Jun 8;606(7916):968–75. doi: 10.1038/s41586-022-04787-x (PMC9242854; doi:10.1038/s41586-022-04787-x)
Supplement: Supplementary file 5 — Source Data Extended Data Fig. 6 [file 41586_2022_4787_MOESM5_ESM.xlsx]

## Sheet: 6A
6A
	WAT	Liver	Serum
	19.39	2.07042	0.48
	17.59	1.66586	0.59
	20.91	0.791448	1.26
	28.52	3.15256	0.52
	23.55	1.07805	0.21
	35.28	1.34917	0.18
